# Supplementary material for: Foraging as sampling without replacement: A Bayesian statistical model for estimating biases in target selection
Source: PLoS Comput Biol. 2022 Jan 24;18(1):e1009813. doi: 10.1371/journal.pcbi.1009813 (PMC8812991; doi:10.1371/journal.pcbi.1009813)
Supplement: S5 Appendix — The Stan code for the version of our sampling-without-replacement model for visual foraging, incorporating spatial biases and a multi-level random effects structure (may be opened in R or in a text editor). (STAN) [file pcbi.1009813.s007.stan]

data {
  int <lower = 1> N; // Sample size - number of rows (trials x n_targets_found x observers)
  int <lower = 1> L;  // number of levels (i.e, observers, chickens, etc)
  int <lower = 1> n_trials;   
  int <lower = 1> K; // number of conditions
  int <lower = 1> nT; // max number of targets per trial
  int <lower = 1, upper = N> trialID[N]; // trial ID for each row
  int <lower = 1> Y[N]; // which target is which
  int <lower = -1, upper = nT> selection_order[N]; // selection order
  matrix<lower = 0>[N, nT] D; // distance measures
  matrix<lower = 0>[N, nT] E; // direction measures
  int <lower = 1, upper = K> X[N]; // trial features
  matrix<lower = -1, upper = 1>[N/nT, nT] W; // target features per trial
  int <lower = 1, upper = L> Z[N]; // random effect levels 
  real <lower = 0> prior_sig_b;
  real <lower = 0> prior_sig_z;
}

parameters {

  // b contains our fixed effects
  real b[4*K]; // we have two types of bias per condition [bA[1], bA[2], ..., bS[1], bS[2], ...]  
  
  // now set up multi-level effect structure
  vector<lower=0>[4*K] sig_b; // random effect sigma for biases  
  cholesky_factor_corr[4*K] L_u; // declare L_u to be the Choleski factor of a 2x2 correlation matrix
  matrix[4*K,L] z_u;  // random effect matrix
}

transformed parameters {
  // this transform random effects so that they have the correlation
  // matrix specified by the correlation matrix above
  matrix[4*K,L] u;
  u = diag_pre_multiply(sig_b, L_u) * z_u;
}

model {

  row_vector[nT] remaining_items;
  row_vector[nT] weights;
  int trl = 0; // counter for trial number
  int cc; // what condition are we currently in?
  int ll; // participant level

  row_vector[nT] m; // does this target match the previous target?

  real bA;
  real bS;
  real bP;
  real bD;

  //////////////////////////////////////////////////
  // Define Priors
  //////////////////////////////////////////////////

  // priors for fixed effects
  for (kk in 1:K) {
      b[1+4*(kk-1)] ~ normal(0, prior_sig_b);
      b[2+4*(kk-1)] ~ normal(0, prior_sig_b);
      b[3+4*(kk-1)] ~ normal(20, 10);
      b[4+4*(kk-1)] ~ normal(0, 1);
  } 

  // priors for random effects
  sig_b ~ normal(0, prior_sig_z);
  L_u ~ lkj_corr_cholesky(1.5); // LKJ prior for the correlation matrix
  to_vector(z_u) ~ normal(0, 1); 

  //////////////////////////////////////////////////
  // // step through data row by row and define LLH
  //////////////////////////////////////////////////  
  for (ii in 1:N) {  

    // if selection_order[ii], we are at the start of a new trial!
    if (selection_order[ii] == 1) {

      trl = trl + 1; // update trial counter     
      cc = X[ii]; // get conditions of current target/trial
      ll = Z[ii]; // get observer level for this trial

      // reset the remaining_items tracker
      remaining_items = rep_row_vector(1, nT);
      
      // get biases based on curent condition
      bA = b[1+4*(cc-1)] + u[1+4*(cc-1), ll];;
      bS = b[2+4*(cc-1)] + u[2+4*(cc-1), ll];;
      bP = b[3+4*(cc-1)] + u[3+4*(cc-1), ll];;
      bD = b[4+4*(cc-1)] + u[4+4*(cc-1), ll];;

      weights = inv_logit(bA * W[trl]);

    } 
    else 
    {
      // get biases based on curent condition

      // get biases based on curent condition
      bA = b[1+4*(cc-1)] + u[1+4*(cc-1), ll];;
      bS = b[2+4*(cc-1)] + u[2+4*(cc-1), ll];;
      bP = b[3+4*(cc-1)] + u[3+4*(cc-1), ll];;
      bD = b[4+4*(cc-1)] + u[4+4*(cc-1), ll];;

     // print(weights .* remaining_items);

      // check what matches previous target
      m = W[trl] * W[trl, Y[ii-1]];
      if (selection_order[ii] == 2) {
         weights =   inv_logit(bA*W[trl] + bS*m) .* exp(-bP*D[ii-1, 1:nT]); //

        } else {
          weights = inv_logit(bA*W[trl] + bS*m) .* exp(-bP*D[ii-1, 1:nT]) .* exp(-bD*E[ii-1, 1:nT]);
        }

      // set weights for found targets to 0 
      weights = weights .* remaining_items;
    
    }

    // normalise
    weights = weights/sum(weights);

    // likelihood! 
    Y[ii] ~ categorical(to_vector(weights));

    // now remove found target from list of remaining remaining_items
    remaining_items[Y[ii]] = 0;
  }
}

generated quantities {
  //real b_prior = normal_rng(0, prior_spread);
  //real p_prior = inv_logit(b_prior);eal 
  real prox_prior =  lognormal_rng(4, 1);//real prox_prior = lognormal_rng(0, prior_prox_sigma);
}
